# Supplementary material for: Results of a Multidisciplinary Stepwise Protocol to Treat Chronic Refractory Kidney-Related Pain
Source: J Clin Med. 2025 Aug 8;14(16):5623. doi: 10.3390/jcm14165623 (PMC12386564; doi:10.3390/jcm14165623)
Supplement: Supplementary file 1 [file jcm-14-05623-s001.zip]

Archive with 1 entries (1 files):
- jcm-3703247-supplementary.pdf
